# Supplementary material for: Achieving Body Weight Adjustments for Feeding Status and Pregnant or Non-Pregnant Condition in Beef Cows
Source: PLoS One. 2015 Mar 20;10(3):e0112111. doi: 10.1371/journal.pone.0112111 (PMC4368534; doi:10.1371/journal.pone.0112111)
Supplement: S1 Spreadsheet — The adaptation of the results from this study for Bos taurus or crossbred cattle was made using the information described in the section “Practical usage of BW adjustments in pregnant cows” of the paper. Crossbred results are average of Bos indicus and Bos taurus calculations. (XLSX) [file pone.0112111.s001.xlsx]

## Sheet: Sheet1
Achieving body weight adjustments for feeding status and pregnant or non-pregnant condition in beef cows
MP Gionbelli1*, MS Duarte2, SC Valadares Filho2, E Detmann2, ML Chizzotti2, FC Rodrigues2, D Zanetti2, TRS Gionbelli2, MG Machado2
1Federal University of Lavras, Department of Animal Science, Lavras, MG, 37200-000, Brazil
2Federal University of Viçosa, Department of Animal Science, Viçosa, MG, 36570-000, Brazil
*mateus.pg@dzo.ufla.br
	Genetic group		1 for Bos indicus, 2 for Bos taurus and 3 for crossbred
	Pregnancy		0 for non-pregnant and 1 for pregnant
BCC	Body condition score		1 to 9
DOP	Days of pregnancy		20 to 292		0
CBW	Estimated calf birth weight, kg		The average CBW of herd should be used
					0
BW	Body weight, kg		Please fill only one of the three weights (BW, SBW or EBW) for non-pregnant cows and only BW or SBW for pregnant cows
SBW	Shrunk body weight, kg			zebu	taurus	cross		zebu	taurus	cross
EBW	Empty body weight, kg
BWnp	Non-pregnant body weight, kg	-		0	0	0		#VALUE!
SBWnp	Non-pregnant shrunk body weight, kg	-		#VALUE!	#VALUE!	#VALUE!
EBWnp	Non-pregnant empty body weight, kg	-		#VALUE!	#VALUE!	#VALUE!		#VALUE!	#VALUE!	#VALUE!
BWp	Pregnant body weight, kg	-		-	-	#DIV/0!
SBWp	Pregnant shrunk body weight, kg	-		-	-	#DIV/0!
EBWp	Pregnant empty body weight, kg	-
UTnp	Non-pregnant uterus, kg	-						BCS	NO
GU	Gravid uterus, kg	-		0	0	0		0	0
GUdp	Gravid uterus accretion due to pregnancy, kg	-
UDnp	Udder in non-pregnant condition, kg	-		#VALUE!	#VALUE!		5
UDdp	Udder accretion due to pregnancy, kg	-
PREG	Pregnant compound, kg	0
